# Supplementary material for: Oncogenic Role of Guanylate Binding Protein 1 in Human Prostate Cancer
Source: Front Oncol. 2020 Jan 10;9:1494. doi: 10.3389/fonc.2019.01494 (PMC6967410; doi:10.3389/fonc.2019.01494)
Supplement: Supplementary file 1 [file Data_Sheet_1.ZIP]

Archive with 64 entries (52 files):
- raw data/
- raw data/figure 1/
- raw data/figure 1/DU145 KO/
- raw data/figure 1/DU145 KO/WH17072500786(D1)1F(zidai)_Pw_C04.ab1
- raw data/figure 1/DU145 KO/WH17072500786(D1)1F(zidai)_Pw_C04.seq
- raw data/figure 1/DU145 KO/WH17072500790(D91)1F(zidai)_Pw_G04.ab1
- raw data/figure 1/DU145 KO/WH17072500790(D91)1F(zidai)_Pw_G04.seq
- raw data/figure 1/GBP1 WB╕▒▒╛.tif
- raw data/figure 1/PC3 KO/
- raw data/figure 1/PC3 KO/SC291-1-1-4.17X-1F_E03.ab1
- raw data/figure 1/PC3 KO/SC291-1-2-4.17X-1F_F03.ab1
- raw data/figure 1/WB histrogram.pzf
- raw data/figure 1/marker.tif
- raw data/figure 1/╓╩┴ú╗╖.tif
- raw data/figure 2/
- raw data/figure 2/DU145 GCV ╓∙.pzfx
- raw data/figure 2/DU145 GCV.pzfx
- raw data/figure 2/PC3 GCV ╓∙.pzfx
- raw data/figure 2/PC3 GCV.pzfx
- raw data/figure 2/cell circle-DU145.pzfx
- raw data/figure 2/cell circle-PC3.pzfx
- raw data/figure 3/
- raw data/figure 3/DU145 wound histogram.pzfx
- raw data/figure 3/PC3-wound histigram.pzfx
- raw data/figure 3/migration PCa GBP1.pzfx
- raw data/figure 4/
- raw data/figure 4/ATP-PCa-GBP1.pzfx
- raw data/figure 4/EACR-DU145-line.pzfx
- raw data/figure 4/EACR-PC3-line.pzfx
- raw data/figure 4/EACR-histrogram-DU145.pzfx
- raw data/figure 4/EACR-histrogram-PC3.pzfx
- raw data/figure 4/OCR-DU145-line.pzfx
- raw data/figure 4/OCR-PC3-line.pzfx
- raw data/figure 4/OCR-histogram-DU145.pzfx
- raw data/figure 4/OCR-histogram-PC3.pzfx
- raw data/figure 5/
- raw data/figure 5/D DOC clone.pzfx
- raw data/figure 5/D PAC clone.pzfx
- raw data/figure 5/D doc histogram.pzfx
- raw data/figure 5/D pac histogram.pzfx
- raw data/figure 5/P DOC clone.pzfx
- raw data/figure 5/P PAC clone.pzfx
- raw data/figure 5/PC3 DOC histogram.pzfx
- raw data/figure 5/PC3 pac histogram.pzfx
- raw data/figure 6/
- raw data/figure 6/TP53╚1⁄2─ñ.tif
- raw data/figure 6/WBhistogramp53.pzf
- raw data/figure 6/egfr-wb.tif
- raw data/figure 7/
- raw data/figure 7/D N clone.pzfx
- raw data/figure 7/DU145 KO NSC line.pzfx
- raw data/figure 7/DU145 N+D histogram.pzfx
- raw data/figure 7/DU145 NSC line.pzfx
- raw data/figure 7/P N clone.pzfx
- raw data/figure 7/PC3 N+D histogram.pzfx
- raw data/figure 7/PC3 NSC line.pzfx
- raw data/figure 7/PK NSC line.pzfx
- raw data/figure 7/nsc tra PCa GBP1.pzfx
- raw data/figure 8/
- raw data/figure 8/DU145micetumor.pzf
- raw data/figure 8/PC3 tumor V.pzf
- raw data/figure 8/PC3 tumor weight.pzf
- raw data/figure 9/
- raw data/figure 9/┴┘┤▓═│╝╞-PCa-gbp1.sav
