# Supplementary material for: Oncogenic Role of Guanylate Binding Protein 1 in Human Prostate Cancer
Source: Front Oncol. 2020 Jan 10;9:1494. doi: 10.3389/fonc.2019.01494 (PMC6967410; doi:10.3389/fonc.2019.01494)
Supplement: Supplementary file 1 [file Data_Sheet_1.ZIP › raw data/figure 1/DU145 KO/WH17072500786(D1)1F(zidai)_Pw_C04.seq]

TATGGAAACCAGATTTTTGGCCCTCATCTCTTTTGCTGTCACACACAAAACTTTTGGCCATACTGGGGAATCTTATGATTCTCCCTTATAATTGCAAAACACTAGAAATTCTCATGTATTTCACCTCTTCTCTTGCAGACAAGGGAACAGCCTGGACATGGCATCAGAGATCCACATGACAGGCCCAATGTGCCTCATTGAGAACACTAATGGGCGACTGATGGCGAATCCAGAAGCTCTGAAGATCCTTTCTGCCATTACACAGCCTATGGTGGTGGTGGCAATTGTGGGCCTCTACCGCACAGGCAAATCCTACCTGATGAACAAGCTGGCTGGAAAGAAAAAGGGTGAGTGGCATGAGCAAAGCTCTGCCAAGTCCCTTCTGTCCATCTACACAGTCAGCCTCCATTATGAAGATGTGAGGAGAGAAAGAGATGAGGATGAATACTGAAAGCTAACTTTCCATTCACAGTCGGGCTCCTTATCTTCACGCTGTTTCTAGGGGA
